# Supplementary material for: Minocycline Counteracts Ectopic Calcification in a Murine Model of Pseudoxanthoma Elasticum: A Proof-of-Concept Study
Source: Int J Mol Sci. 2022 Feb 6;23(3):1838. doi: 10.3390/ijms23031838 (PMC8837001; doi:10.3390/ijms23031838)
Supplement: Supplementary file 1 [file ijms-23-01838-s001.zip]

Archive with 4 entries (3 files):
- ijms-1591785-supplementary/
- ijms-1591785-supplementary/SupplementalVideo_S1_WT.avi
- ijms-1591785-supplementary/SupplementalVideo_S2_KO.avi
- ijms-1591785-supplementary/SupplementalVideo_S3_ KO_Mino.avi
